# Supplementary material for: Enhanced local feature extraction of lite network with scale-invariant CNN for precise segmentation of small brain tumors in MRI
Source: PLoS One. 2025 Oct 28;20(10):e0334447. doi: 10.1371/journal.pone.0334447 (PMC12561956; doi:10.1371/journal.pone.0334447)
Supplement: S1 Dataset — (ZIP) [file pone.0334447.s001.zip]

Archive with 3,337 entries (3,325 files):
- train/
- train/image/
- train/image/00000.jpg
- train/image/00002.jpg
- train/image/00003.jpg
- train/image/00005.jpg
- train/image/00006.jpg
- train/image/00008.jpg
- train/image/00009.jpg
- train/image/00011.jpg
- train/image/00012.jpg
- train/image/00014.jpg
- train/image/00017.jpg
- train/image/00018.jpg
- train/image/00019.jpg
- train/image/00020.jpg
- train/image/00021.jpg
- train/image/00022.jpg
- train/image/00024.jpg
- train/image/00025.jpg
- train/image/00026.jpg
- train/image/00028.jpg
- train/image/00030.jpg
- train/image/00031.jpg
- train/image/00032.jpg
- train/image/00033.jpg
- train/image/00035.jpg
- train/image/00036.jpg
- train/image/00043.jpg
- train/image/00044.jpg
- train/image/00045.jpg
- train/image/00046.jpg
- train/image/00048.jpg
- train/image/00049.jpg
- train/image/00052.jpg
- train/image/00053.jpg
- train/image/00054.jpg
- train/image/00056.jpg
- train/image/00058.jpg
- train/image/00059.jpg
- train/image/00060.jpg
- train/image/00061.jpg
- train/image/00062.jpg
- train/image/00063.jpg
- train/image/00064.jpg
- train/image/00066.jpg
- train/image/00068.jpg
- train/image/00070.jpg
- train/image/00071.jpg
- train/image/00072.jpg
- train/image/00074.jpg
- train/image/00077.jpg
- train/image/00078.jpg
- train/image/00081.jpg
- train/image/00084.jpg
- train/image/00085.jpg
- train/image/00087.jpg
- train/image/00088.jpg
- train/image/00089.jpg
- train/image/00090.jpg
- train/image/00094.jpg
- train/image/00095.jpg
- train/image/00096.jpg
- train/image/00097.jpg
- train/image/00098.jpg
- train/image/00099.jpg
- train/image/00100.jpg
- train/image/00102.jpg
- train/image/00104.jpg
- train/image/00105.jpg
- train/image/00106.jpg
- train/image/00107.jpg
- train/image/00110.jpg
- train/image/00111.jpg
- train/image/00112.jpg
- train/image/00113.jpg
- train/image/00116.jpg
- train/image/00117.jpg
- train/image/00120.jpg
- train/image/00121.jpg
- train/image/00122.jpg
- train/image/00124.jpg
- train/image/00128.jpg
- train/image/00130.jpg
- train/image/00132.jpg
- train/image/00133.jpg
- train/image/00134.jpg
- train/image/00136.jpg
- train/image/00137.jpg
- train/image/00138.jpg
- train/image/00139.jpg
- train/image/00140.jpg
- train/image/00142.jpg
- train/image/00143.jpg
- train/image/00144.jpg
- train/image/00146.jpg
- train/image/00147.jpg
- train/image/00149.jpg
- train/image/00150.jpg
- train/image/00151.jpg
- train/image/00154.jpg
- train/image/00155.jpg
- train/image/00156.jpg
- train/image/00157.jpg
- train/image/00158.jpg
- train/image/00159.jpg
- train/image/00160.jpg
- train/image/00162.jpg
- train/image/00165.jpg
- train/image/00166.jpg
- train/image/00167.jpg
- train/image/00169.jpg
- train/image/00170.jpg
- train/image/00171.jpg
- train/image/00172.jpg
- train/image/00176.jpg
- train/image/00177.jpg
- train/image/00178.jpg
- train/image/00183.jpg
- train/image/00184.jpg
- train/image/00185.jpg
- train/image/00186.jpg
- train/image/00187.jpg
- train/image/00188.jpg
- train/image/00191.jpg
- train/image/00192.jpg
- train/image/00193.jpg
- train/image/00194.jpg
- train/image/00195.jpg
- train/image/00196.jpg
- train/image/00197.jpg
- train/image/00199.jpg
- train/image/00201.jpg
- train/image/00203.jpg
- train/image/00204.jpg
- train/image/00206.jpg
- train/image/00209.jpg
- train/image/00210.jpg
- train/image/00211.jpg
- train/image/00212.jpg
- train/image/00214.jpg
- train/image/00216.jpg
- train/image/00217.jpg
- train/image/00218.jpg
- train/image/00219.jpg
- train/image/00220.jpg
- train/image/00221.jpg
- train/image/00222.jpg
- train/image/00227.jpg
- train/image/00228.jpg
- train/image/00230.jpg
- train/image/00231.jpg
- train/image/00233.jpg
- train/image/00234.jpg
- train/image/00235.jpg
- train/image/00236.jpg
- train/image/00237.jpg
- train/image/00238.jpg
- train/image/00239.jpg
- train/image/00240.jpg
- train/image/00241.jpg
- train/image/00242.jpg
- train/image/00243.jpg
- train/image/00245.jpg
- train/image/00246.jpg
- train/image/00247.jpg
- train/image/00249.jpg
- train/image/00250.jpg
- train/image/00251.jpg
- train/image/00253.jpg
- train/image/00254.jpg
- train/image/00258.jpg
- train/image/00259.jpg
- train/image/00260.jpg
- train/image/00261.jpg
- train/image/00262.jpg
- train/image/00263.jpg
- train/image/00266.jpg
- train/image/00267.jpg
- train/image/00269.jpg
- train/image/00270.jpg
- train/image/00271.jpg
- train/image/00273.jpg
- train/image/00274.jpg
- train/image/00275.jpg
- train/image/00280.jpg
- train/image/00281.jpg
- train/image/00282.jpg
- train/image/00283.jpg
- train/image/00284.jpg
- train/image/00285.jpg
- train/image/00286.jpg
- train/image/00288.jpg
- train/image/00289.jpg
- train/image/00290.jpg
- train/image/00291.jpg
- train/image/00293.jpg
- train/image/00294.jpg
- train/image/00296.jpg
- train/image/00297.jpg
- train/image/00298.jpg
- train/image/00299.jpg
- train/image/00300.jpg
- train/image/00301.jpg
- train/image/00303.jpg
- train/image/00304.jpg
- train/image/00305.jpg
- train/image/00306.jpg
- train/image/00308.jpg
- train/image/00309.jpg
- train/image/00310.jpg
- train/image/00311.jpg
- train/image/00312.jpg
- train/image/00313.jpg
- train/image/00314.jpg
- train/image/00316.jpg
- train/image/00317.jpg
- train/image/00318.jpg
- train/image/00320.jpg
- train/image/00321.jpg
- train/image/00322.jpg
- train/image/00324.jpg
- train/image/00325.jpg
- train/image/00327.jpg
- train/image/00328.jpg
- train/image/00329.jpg
- train/image/00331.jpg
- train/image/00332.jpg
- train/image/00334.jpg
- train/image/00336.jpg
- train/image/00338.jpg
- train/image/00339.jpg
- train/image/00340.jpg
- train/image/00341.jpg
- train/image/00343.jpg
- train/image/00344.jpg
- train/image/00346.jpg
- train/image/00347.jpg
- train/image/00348.jpg
- train/image/00349.jpg
- train/image/00350.jpg
- train/image/00351.jpg
- train/image/00352.jpg
- train/image/00353.jpg
- train/image/00356.jpg
- train/image/00359.jpg
- train/image/00360.jpg
- train/image/00364.jpg
- train/image/00366.jpg
- train/image/00367.jpg
- train/image/00369.jpg
- train/image/00370.jpg
- train/image/00371.jpg
- train/image/00373.jpg
- train/image/00376.jpg
- train/image/00377.jpg
- train/image/00378.jpg
- train/image/00379.jpg
- train/image/00380.jpg
- train/image/00382.jpg
- train/image/00383.jpg
- train/image/00386.jpg
- train/image/00387.jpg
- train/image/00388.jpg
- train/image/00389.jpg
- train/image/00390.jpg
- train/image/00391.jpg
- train/image/00392.jpg
- train/image/00395.jpg
- train/image/00397.jpg
- train/image/00399.jpg
- train/image/00400.jpg
- train/image/00401.jpg
- train/image/00402.jpg
- train/image/00403.jpg
- train/image/00404.jpg
- train/image/00405.jpg
- train/image/00406.jpg
- train/image/00407.jpg
- train/image/00408.jpg
- train/image/00409.jpg
- train/image/00410.jpg
- train/image/00412.jpg
- train/image/00413.jpg
- train/image/00414.jpg
- train/image/00416.jpg
- train/image/00417.jpg
- train/image/00418.jpg
- train/image/00419.jpg
- train/image/00421.jpg
- train/image/00423.jpg
- train/image/00425.jpg
- train/image/00426.jpg
- train/image/00429.jpg
- train/image/00430.jpg
- train/image/00431.jpg
- train/image/00432.jpg
- train/image/00433.jpg
- train/image/00436.jpg
- train/image/00440.jpg
[truncated: 3,037 more entries]
