# Supplementary material for: Enhanced local feature extraction of lite network with scale-invariant CNN for precise segmentation of small brain tumors in MRI
Source: PLoS One. 2025 Oct 28;20(10):e0334447. doi: 10.1371/journal.pone.0334447 (PMC12561956; doi:10.1371/journal.pone.0334447)
Supplement: S2 Dataset — (ZIP) [file pone.0334447.s002.zip]

Archive with 11,796 entries (9,992 files):
- LGG Segmentation Dataset/
- LGG Segmentation Dataset/train/
- LGG Segmentation Dataset/train/image/
- LGG Segmentation Dataset/train/image/TCGA_DU_6405_19851005_1.jpg
- LGG Segmentation Dataset/train/image/TCGA_DU_6405_19851005_10.jpg
- LGG Segmentation Dataset/train/image/TCGA_DU_6405_19851005_11.jpg
- LGG Segmentation Dataset/train/image/TCGA_DU_6405_19851005_12.jpg
- LGG Segmentation Dataset/train/image/TCGA_DU_6405_19851005_13.jpg
- LGG Segmentation Dataset/train/image/TCGA_DU_6405_19851005_14.jpg
- LGG Segmentation Dataset/train/image/TCGA_DU_6405_19851005_15.jpg
- LGG Segmentation Dataset/train/image/TCGA_DU_6405_19851005_16.jpg
- LGG Segmentation Dataset/train/image/TCGA_DU_6405_19851005_17.jpg
- LGG Segmentation Dataset/train/image/TCGA_DU_6405_19851005_18.jpg
- LGG Segmentation Dataset/train/image/TCGA_DU_6405_19851005_19.jpg
- LGG Segmentation Dataset/train/image/TCGA_DU_6405_19851005_2.jpg
- LGG Segmentation Dataset/train/image/TCGA_DU_6405_19851005_20.jpg
- LGG Segmentation Dataset/train/image/TCGA_DU_6405_19851005_21.jpg
- LGG Segmentation Dataset/train/image/TCGA_DU_6405_19851005_22.jpg
- LGG Segmentation Dataset/train/image/TCGA_DU_6405_19851005_23.jpg
- LGG Segmentation Dataset/train/image/TCGA_DU_6405_19851005_24.jpg
- LGG Segmentation Dataset/train/image/TCGA_DU_6405_19851005_25.jpg
- LGG Segmentation Dataset/train/image/TCGA_DU_6405_19851005_26.jpg
- LGG Segmentation Dataset/train/image/TCGA_DU_6405_19851005_27.jpg
- LGG Segmentation Dataset/train/image/TCGA_DU_6405_19851005_28.jpg
- LGG Segmentation Dataset/train/image/TCGA_DU_6405_19851005_29.jpg
- LGG Segmentation Dataset/train/image/TCGA_DU_6405_19851005_3.jpg
- LGG Segmentation Dataset/train/image/TCGA_DU_6405_19851005_30.jpg
- LGG Segmentation Dataset/train/image/TCGA_DU_6405_19851005_31.jpg
- LGG Segmentation Dataset/train/image/TCGA_DU_6405_19851005_32.jpg
- LGG Segmentation Dataset/train/image/TCGA_DU_6405_19851005_33.jpg
- LGG Segmentation Dataset/train/image/TCGA_DU_6405_19851005_34.jpg
- LGG Segmentation Dataset/train/image/TCGA_DU_6405_19851005_35.jpg
- LGG Segmentation Dataset/train/image/TCGA_DU_6405_19851005_36.jpg
- LGG Segmentation Dataset/train/image/TCGA_DU_6405_19851005_37.jpg
- LGG Segmentation Dataset/train/image/TCGA_DU_6405_19851005_38.jpg
- LGG Segmentation Dataset/train/image/TCGA_DU_6405_19851005_39.jpg
- LGG Segmentation Dataset/train/image/TCGA_DU_6405_19851005_4.jpg
- LGG Segmentation Dataset/train/image/TCGA_DU_6405_19851005_40.jpg
- LGG Segmentation Dataset/train/image/TCGA_DU_6405_19851005_41.jpg
- LGG Segmentation Dataset/train/image/TCGA_DU_6405_19851005_42.jpg
- LGG Segmentation Dataset/train/image/TCGA_DU_6405_19851005_43.jpg
- LGG Segmentation Dataset/train/image/TCGA_DU_6405_19851005_44.jpg
- LGG Segmentation Dataset/train/image/TCGA_DU_6405_19851005_45.jpg
- LGG Segmentation Dataset/train/image/TCGA_DU_6405_19851005_46.jpg
- LGG Segmentation Dataset/train/image/TCGA_DU_6405_19851005_47.jpg
- LGG Segmentation Dataset/train/image/TCGA_DU_6405_19851005_48.jpg
- LGG Segmentation Dataset/train/image/TCGA_DU_6405_19851005_49.jpg
- LGG Segmentation Dataset/train/image/TCGA_DU_6405_19851005_5.jpg
- LGG Segmentation Dataset/train/image/TCGA_DU_6405_19851005_50.jpg
- LGG Segmentation Dataset/train/image/TCGA_DU_6405_19851005_51.jpg
- LGG Segmentation Dataset/train/image/TCGA_DU_6405_19851005_52.jpg
- LGG Segmentation Dataset/train/image/TCGA_DU_6405_19851005_53.jpg
- LGG Segmentation Dataset/train/image/TCGA_DU_6405_19851005_54.jpg
- LGG Segmentation Dataset/train/image/TCGA_DU_6405_19851005_55.jpg
- LGG Segmentation Dataset/train/image/TCGA_DU_6405_19851005_56.jpg
- LGG Segmentation Dataset/train/image/TCGA_DU_6405_19851005_57.jpg
- LGG Segmentation Dataset/train/image/TCGA_DU_6405_19851005_58.jpg
- LGG Segmentation Dataset/train/image/TCGA_DU_6405_19851005_59.jpg
- LGG Segmentation Dataset/train/image/TCGA_DU_6405_19851005_6.jpg
- LGG Segmentation Dataset/train/image/TCGA_DU_6405_19851005_60.jpg
- LGG Segmentation Dataset/train/image/TCGA_DU_6405_19851005_7.jpg
- LGG Segmentation Dataset/train/image/TCGA_DU_6405_19851005_8.jpg
- LGG Segmentation Dataset/train/image/TCGA_DU_6405_19851005_9.jpg
- LGG Segmentation Dataset/train/image/TCGA_DU_6407_19860514_1.jpg
- LGG Segmentation Dataset/train/image/TCGA_DU_6407_19860514_10.jpg
- LGG Segmentation Dataset/train/image/TCGA_DU_6407_19860514_11.jpg
- LGG Segmentation Dataset/train/image/TCGA_DU_6407_19860514_12.jpg
- LGG Segmentation Dataset/train/image/TCGA_DU_6407_19860514_13.jpg
- LGG Segmentation Dataset/train/image/TCGA_DU_6407_19860514_14.jpg
- LGG Segmentation Dataset/train/image/TCGA_DU_6407_19860514_15.jpg
- LGG Segmentation Dataset/train/image/TCGA_DU_6407_19860514_16.jpg
- LGG Segmentation Dataset/train/image/TCGA_DU_6407_19860514_17.jpg
- LGG Segmentation Dataset/train/image/TCGA_DU_6407_19860514_18.jpg
- LGG Segmentation Dataset/train/image/TCGA_DU_6407_19860514_19.jpg
- LGG Segmentation Dataset/train/image/TCGA_DU_6407_19860514_2.jpg
- LGG Segmentation Dataset/train/image/TCGA_DU_6407_19860514_20.jpg
- LGG Segmentation Dataset/train/image/TCGA_DU_6407_19860514_21.jpg
- LGG Segmentation Dataset/train/image/TCGA_DU_6407_19860514_22.jpg
- LGG Segmentation Dataset/train/image/TCGA_DU_6407_19860514_23.jpg
- LGG Segmentation Dataset/train/image/TCGA_DU_6407_19860514_24.jpg
- LGG Segmentation Dataset/train/image/TCGA_DU_6407_19860514_25.jpg
- LGG Segmentation Dataset/train/image/TCGA_DU_6407_19860514_26.jpg
- LGG Segmentation Dataset/train/image/TCGA_DU_6407_19860514_27.jpg
- LGG Segmentation Dataset/train/image/TCGA_DU_6407_19860514_28.jpg
- LGG Segmentation Dataset/train/image/TCGA_DU_6407_19860514_29.jpg
- LGG Segmentation Dataset/train/image/TCGA_DU_6407_19860514_3.jpg
- LGG Segmentation Dataset/train/image/TCGA_DU_6407_19860514_30.jpg
- LGG Segmentation Dataset/train/image/TCGA_DU_6407_19860514_31.jpg
- LGG Segmentation Dataset/train/image/TCGA_DU_6407_19860514_32.jpg
- LGG Segmentation Dataset/train/image/TCGA_DU_6407_19860514_33.jpg
- LGG Segmentation Dataset/train/image/TCGA_DU_6407_19860514_34.jpg
- LGG Segmentation Dataset/train/image/TCGA_DU_6407_19860514_35.jpg
- LGG Segmentation Dataset/train/image/TCGA_DU_6407_19860514_36.jpg
- LGG Segmentation Dataset/train/image/TCGA_DU_6407_19860514_37.jpg
- LGG Segmentation Dataset/train/image/TCGA_DU_6407_19860514_38.jpg
- LGG Segmentation Dataset/train/image/TCGA_DU_6407_19860514_39.jpg
- LGG Segmentation Dataset/train/image/TCGA_DU_6407_19860514_4.jpg
- LGG Segmentation Dataset/train/image/TCGA_DU_6407_19860514_40.jpg
- LGG Segmentation Dataset/train/image/TCGA_DU_6407_19860514_41.jpg
- LGG Segmentation Dataset/train/image/TCGA_DU_6407_19860514_42.jpg
- LGG Segmentation Dataset/train/image/TCGA_DU_6407_19860514_43.jpg
- LGG Segmentation Dataset/train/image/TCGA_DU_6407_19860514_44.jpg
- LGG Segmentation Dataset/train/image/TCGA_DU_6407_19860514_45.jpg
- LGG Segmentation Dataset/train/image/TCGA_DU_6407_19860514_46.jpg
- LGG Segmentation Dataset/train/image/TCGA_DU_6407_19860514_47.jpg
- LGG Segmentation Dataset/train/image/TCGA_DU_6407_19860514_48.jpg
- LGG Segmentation Dataset/train/image/TCGA_DU_6407_19860514_49.jpg
- LGG Segmentation Dataset/train/image/TCGA_DU_6407_19860514_5.jpg
- LGG Segmentation Dataset/train/image/TCGA_DU_6407_19860514_50.jpg
- LGG Segmentation Dataset/train/image/TCGA_DU_6407_19860514_51.jpg
- LGG Segmentation Dataset/train/image/TCGA_DU_6407_19860514_52.jpg
- LGG Segmentation Dataset/train/image/TCGA_DU_6407_19860514_53.jpg
- LGG Segmentation Dataset/train/image/TCGA_DU_6407_19860514_54.jpg
- LGG Segmentation Dataset/train/image/TCGA_DU_6407_19860514_55.jpg
- LGG Segmentation Dataset/train/image/TCGA_DU_6407_19860514_56.jpg
- LGG Segmentation Dataset/train/image/TCGA_DU_6407_19860514_57.jpg
- LGG Segmentation Dataset/train/image/TCGA_DU_6407_19860514_58.jpg
- LGG Segmentation Dataset/train/image/TCGA_DU_6407_19860514_6.jpg
- LGG Segmentation Dataset/train/image/TCGA_DU_6407_19860514_7.jpg
- LGG Segmentation Dataset/train/image/TCGA_DU_6407_19860514_8.jpg
- LGG Segmentation Dataset/train/image/TCGA_DU_6407_19860514_9.jpg
- LGG Segmentation Dataset/train/image/TCGA_DU_6408_19860521_1.jpg
- LGG Segmentation Dataset/train/image/TCGA_DU_6408_19860521_10.jpg
- LGG Segmentation Dataset/train/image/TCGA_DU_6408_19860521_11.jpg
- LGG Segmentation Dataset/train/image/TCGA_DU_6408_19860521_12.jpg
- LGG Segmentation Dataset/train/image/TCGA_DU_6408_19860521_13.jpg
- LGG Segmentation Dataset/train/image/TCGA_DU_6408_19860521_14.jpg
- LGG Segmentation Dataset/train/image/TCGA_DU_6408_19860521_15.jpg
- LGG Segmentation Dataset/train/image/TCGA_DU_6408_19860521_16.jpg
- LGG Segmentation Dataset/train/image/TCGA_DU_6408_19860521_17.jpg
- LGG Segmentation Dataset/train/image/TCGA_DU_6408_19860521_18.jpg
- LGG Segmentation Dataset/train/image/TCGA_DU_6408_19860521_19.jpg
- LGG Segmentation Dataset/train/image/TCGA_DU_6408_19860521_2.jpg
- LGG Segmentation Dataset/train/image/TCGA_DU_6408_19860521_20.jpg
- LGG Segmentation Dataset/train/image/TCGA_DU_6408_19860521_21.jpg
- LGG Segmentation Dataset/train/image/TCGA_DU_6408_19860521_22.jpg
- LGG Segmentation Dataset/train/image/TCGA_DU_6408_19860521_23.jpg
- LGG Segmentation Dataset/train/image/TCGA_DU_6408_19860521_24.jpg
- LGG Segmentation Dataset/train/image/TCGA_DU_6408_19860521_25.jpg
- LGG Segmentation Dataset/train/image/TCGA_DU_6408_19860521_26.jpg
- LGG Segmentation Dataset/train/image/TCGA_DU_6408_19860521_27.jpg
- LGG Segmentation Dataset/train/image/TCGA_DU_6408_19860521_28.jpg
- LGG Segmentation Dataset/train/image/TCGA_DU_6408_19860521_29.jpg
- LGG Segmentation Dataset/train/image/TCGA_DU_6408_19860521_3.jpg
- LGG Segmentation Dataset/train/image/TCGA_DU_6408_19860521_30.jpg
- LGG Segmentation Dataset/train/image/TCGA_DU_6408_19860521_31.jpg
- LGG Segmentation Dataset/train/image/TCGA_DU_6408_19860521_32.jpg
- LGG Segmentation Dataset/train/image/TCGA_DU_6408_19860521_33.jpg
- LGG Segmentation Dataset/train/image/TCGA_DU_6408_19860521_34.jpg
- LGG Segmentation Dataset/train/image/TCGA_DU_6408_19860521_35.jpg
- LGG Segmentation Dataset/train/image/TCGA_DU_6408_19860521_36.jpg
- LGG Segmentation Dataset/train/image/TCGA_DU_6408_19860521_37.jpg
- LGG Segmentation Dataset/train/image/TCGA_DU_6408_19860521_38.jpg
- LGG Segmentation Dataset/train/image/TCGA_DU_6408_19860521_39.jpg
- LGG Segmentation Dataset/train/image/TCGA_DU_6408_19860521_4.jpg
- LGG Segmentation Dataset/train/image/TCGA_DU_6408_19860521_40.jpg
- LGG Segmentation Dataset/train/image/TCGA_DU_6408_19860521_41.jpg
- LGG Segmentation Dataset/train/image/TCGA_DU_6408_19860521_42.jpg
- LGG Segmentation Dataset/train/image/TCGA_DU_6408_19860521_43.jpg
- LGG Segmentation Dataset/train/image/TCGA_DU_6408_19860521_44.jpg
- LGG Segmentation Dataset/train/image/TCGA_DU_6408_19860521_45.jpg
- LGG Segmentation Dataset/train/image/TCGA_DU_6408_19860521_46.jpg
- LGG Segmentation Dataset/train/image/TCGA_DU_6408_19860521_47.jpg
- LGG Segmentation Dataset/train/image/TCGA_DU_6408_19860521_48.jpg
- LGG Segmentation Dataset/train/image/TCGA_DU_6408_19860521_49.jpg
- LGG Segmentation Dataset/train/image/TCGA_DU_6408_19860521_5.jpg
- LGG Segmentation Dataset/train/image/TCGA_DU_6408_19860521_50.jpg
- LGG Segmentation Dataset/train/image/TCGA_DU_6408_19860521_51.jpg
- LGG Segmentation Dataset/train/image/TCGA_DU_6408_19860521_52.jpg
- LGG Segmentation Dataset/train/image/TCGA_DU_6408_19860521_53.jpg
- LGG Segmentation Dataset/train/image/TCGA_DU_6408_19860521_54.jpg
- LGG Segmentation Dataset/train/image/TCGA_DU_6408_19860521_55.jpg
- LGG Segmentation Dataset/train/image/TCGA_DU_6408_19860521_56.jpg
- LGG Segmentation Dataset/train/image/TCGA_DU_6408_19860521_6.jpg
- LGG Segmentation Dataset/train/image/TCGA_DU_6408_19860521_7.jpg
- LGG Segmentation Dataset/train/image/TCGA_DU_6408_19860521_8.jpg
- LGG Segmentation Dataset/train/image/TCGA_DU_6408_19860521_9.jpg
- LGG Segmentation Dataset/train/image/TCGA_DU_7008_19830723_1.jpg
- LGG Segmentation Dataset/train/image/TCGA_DU_7008_19830723_10.jpg
- LGG Segmentation Dataset/train/image/TCGA_DU_7008_19830723_11.jpg
- LGG Segmentation Dataset/train/image/TCGA_DU_7008_19830723_12.jpg
- LGG Segmentation Dataset/train/image/TCGA_DU_7008_19830723_13.jpg
- LGG Segmentation Dataset/train/image/TCGA_DU_7008_19830723_14.jpg
- LGG Segmentation Dataset/train/image/TCGA_DU_7008_19830723_15.jpg
- LGG Segmentation Dataset/train/image/TCGA_DU_7008_19830723_16.jpg
- LGG Segmentation Dataset/train/image/TCGA_DU_7008_19830723_17.jpg
- LGG Segmentation Dataset/train/image/TCGA_DU_7008_19830723_18.jpg
- LGG Segmentation Dataset/train/image/TCGA_DU_7008_19830723_19.jpg
- LGG Segmentation Dataset/train/image/TCGA_DU_7008_19830723_2.jpg
- LGG Segmentation Dataset/train/image/TCGA_DU_7008_19830723_20.jpg
- LGG Segmentation Dataset/train/image/TCGA_DU_7008_19830723_21.jpg
- LGG Segmentation Dataset/train/image/TCGA_DU_7008_19830723_22.jpg
- LGG Segmentation Dataset/train/image/TCGA_DU_7008_19830723_23.jpg
- LGG Segmentation Dataset/train/image/TCGA_DU_7008_19830723_24.jpg
- LGG Segmentation Dataset/train/image/TCGA_DU_7008_19830723_25.jpg
- LGG Segmentation Dataset/train/image/TCGA_DU_7008_19830723_26.jpg
- LGG Segmentation Dataset/train/image/TCGA_DU_7008_19830723_27.jpg
- LGG Segmentation Dataset/train/image/TCGA_DU_7008_19830723_28.jpg
- LGG Segmentation Dataset/train/image/TCGA_DU_7008_19830723_29.jpg
- LGG Segmentation Dataset/train/image/TCGA_DU_7008_19830723_3.jpg
- LGG Segmentation Dataset/train/image/TCGA_DU_7008_19830723_30.jpg
- LGG Segmentation Dataset/train/image/TCGA_DU_7008_19830723_31.jpg
- LGG Segmentation Dataset/train/image/TCGA_DU_7008_19830723_32.jpg
- LGG Segmentation Dataset/train/image/TCGA_DU_7008_19830723_33.jpg
- LGG Segmentation Dataset/train/image/TCGA_DU_7008_19830723_34.jpg
- LGG Segmentation Dataset/train/image/TCGA_DU_7008_19830723_35.jpg
- LGG Segmentation Dataset/train/image/TCGA_DU_7008_19830723_36.jpg
- LGG Segmentation Dataset/train/image/TCGA_DU_7008_19830723_37.jpg
- LGG Segmentation Dataset/train/image/TCGA_DU_7008_19830723_38.jpg
- LGG Segmentation Dataset/train/image/TCGA_DU_7008_19830723_39.jpg
- LGG Segmentation Dataset/train/image/TCGA_DU_7008_19830723_4.jpg
- LGG Segmentation Dataset/train/image/TCGA_DU_7008_19830723_40.jpg
- LGG Segmentation Dataset/train/image/TCGA_DU_7008_19830723_41.jpg
- LGG Segmentation Dataset/train/image/TCGA_DU_7008_19830723_42.jpg
- LGG Segmentation Dataset/train/image/TCGA_DU_7008_19830723_43.jpg
- LGG Segmentation Dataset/train/image/TCGA_DU_7008_19830723_44.jpg
- LGG Segmentation Dataset/train/image/TCGA_DU_7008_19830723_45.jpg
- LGG Segmentation Dataset/train/image/TCGA_DU_7008_19830723_46.jpg
- LGG Segmentation Dataset/train/image/TCGA_DU_7008_19830723_47.jpg
- LGG Segmentation Dataset/train/image/TCGA_DU_7008_19830723_48.jpg
- LGG Segmentation Dataset/train/image/TCGA_DU_7008_19830723_49.jpg
- LGG Segmentation Dataset/train/image/TCGA_DU_7008_19830723_5.jpg
- LGG Segmentation Dataset/train/image/TCGA_DU_7008_19830723_50.jpg
- LGG Segmentation Dataset/train/image/TCGA_DU_7008_19830723_51.jpg
- LGG Segmentation Dataset/train/image/TCGA_DU_7008_19830723_52.jpg
- LGG Segmentation Dataset/train/image/TCGA_DU_7008_19830723_6.jpg
- LGG Segmentation Dataset/train/image/TCGA_DU_7008_19830723_7.jpg
- LGG Segmentation Dataset/train/image/TCGA_DU_7008_19830723_8.jpg
- LGG Segmentation Dataset/train/image/TCGA_DU_7008_19830723_9.jpg
- LGG Segmentation Dataset/train/image/TCGA_DU_7010_19860307_1.jpg
- LGG Segmentation Dataset/train/image/TCGA_DU_7010_19860307_10.jpg
- LGG Segmentation Dataset/train/image/TCGA_DU_7010_19860307_11.jpg
- LGG Segmentation Dataset/train/image/TCGA_DU_7010_19860307_12.jpg
- LGG Segmentation Dataset/train/image/TCGA_DU_7010_19860307_13.jpg
- LGG Segmentation Dataset/train/image/TCGA_DU_7010_19860307_14.jpg
- LGG Segmentation Dataset/train/image/TCGA_DU_7010_19860307_15.jpg
- LGG Segmentation Dataset/train/image/TCGA_DU_7010_19860307_16.jpg
- LGG Segmentation Dataset/train/image/TCGA_DU_7010_19860307_17.jpg
- LGG Segmentation Dataset/train/image/TCGA_DU_7010_19860307_18.jpg
- LGG Segmentation Dataset/train/image/TCGA_DU_7010_19860307_19.jpg
- LGG Segmentation Dataset/train/image/TCGA_DU_7010_19860307_2.jpg
- LGG Segmentation Dataset/train/image/TCGA_DU_7010_19860307_20.jpg
- LGG Segmentation Dataset/train/image/TCGA_DU_7010_19860307_21.jpg
- LGG Segmentation Dataset/train/image/TCGA_DU_7010_19860307_22.jpg
- LGG Segmentation Dataset/train/image/TCGA_DU_7010_19860307_23.jpg
- LGG Segmentation Dataset/train/image/TCGA_DU_7010_19860307_24.jpg
- LGG Segmentation Dataset/train/image/TCGA_DU_7010_19860307_25.jpg
- LGG Segmentation Dataset/train/image/TCGA_DU_7010_19860307_26.jpg
- LGG Segmentation Dataset/train/image/TCGA_DU_7010_19860307_27.jpg
- LGG Segmentation Dataset/train/image/TCGA_DU_7010_19860307_28.jpg
- LGG Segmentation Dataset/train/image/TCGA_DU_7010_19860307_29.jpg
- LGG Segmentation Dataset/train/image/TCGA_DU_7010_19860307_3.jpg
- LGG Segmentation Dataset/train/image/TCGA_DU_7010_19860307_30.jpg
- LGG Segmentation Dataset/train/image/TCGA_DU_7010_19860307_31.jpg
- LGG Segmentation Dataset/train/image/TCGA_DU_7010_19860307_32.jpg
- LGG Segmentation Dataset/train/image/TCGA_DU_7010_19860307_33.jpg
- LGG Segmentation Dataset/train/image/TCGA_DU_7010_19860307_34.jpg
- LGG Segmentation Dataset/train/image/TCGA_DU_7010_19860307_35.jpg
- LGG Segmentation Dataset/train/image/TCGA_DU_7010_19860307_36.jpg
- LGG Segmentation Dataset/train/image/TCGA_DU_7010_19860307_37.jpg
- LGG Segmentation Dataset/train/image/TCGA_DU_7010_19860307_38.jpg
- LGG Segmentation Dataset/train/image/TCGA_DU_7010_19860307_39.jpg
- LGG Segmentation Dataset/train/image/TCGA_DU_7010_19860307_4.jpg
- LGG Segmentation Dataset/train/image/TCGA_DU_7010_19860307_40.jpg
- LGG Segmentation Dataset/train/image/TCGA_DU_7010_19860307_41.jpg
- LGG Segmentation Dataset/train/image/TCGA_DU_7010_19860307_42.jpg
- LGG Segmentation Dataset/train/image/TCGA_DU_7010_19860307_43.jpg
- LGG Segmentation Dataset/train/image/TCGA_DU_7010_19860307_44.jpg
- LGG Segmentation Dataset/train/image/TCGA_DU_7010_19860307_45.jpg
- LGG Segmentation Dataset/train/image/TCGA_DU_7010_19860307_46.jpg
- LGG Segmentation Dataset/train/image/TCGA_DU_7010_19860307_47.jpg
- LGG Segmentation Dataset/train/image/TCGA_DU_7010_19860307_48.jpg
- LGG Segmentation Dataset/train/image/TCGA_DU_7010_19860307_49.jpg
- LGG Segmentation Dataset/train/image/TCGA_DU_7010_19860307_5.jpg
- LGG Segmentation Dataset/train/image/TCGA_DU_7010_19860307_50.jpg
- LGG Segmentation Dataset/train/image/TCGA_DU_7010_19860307_51.jpg
- LGG Segmentation Dataset/train/image/TCGA_DU_7010_19860307_52.jpg
- LGG Segmentation Dataset/train/image/TCGA_DU_7010_19860307_53.jpg
- LGG Segmentation Dataset/train/image/TCGA_DU_7010_19860307_54.jpg
- LGG Segmentation Dataset/train/image/TCGA_DU_7010_19860307_55.jpg
- LGG Segmentation Dataset/train/image/TCGA_DU_7010_19860307_56.jpg
- LGG Segmentation Dataset/train/image/TCGA_DU_7010_19860307_57.jpg
- LGG Segmentation Dataset/train/image/TCGA_DU_7010_19860307_58.jpg
- LGG Segmentation Dataset/train/image/TCGA_DU_7010_19860307_6.jpg
- LGG Segmentation Dataset/train/image/TCGA_DU_7010_19860307_7.jpg
- LGG Segmentation Dataset/train/image/TCGA_DU_7010_19860307_8.jpg
- LGG Segmentation Dataset/train/image/TCGA_DU_7010_19860307_9.jpg
- LGG Segmentation Dataset/train/image/TCGA_DU_7013_19860523_1.jpg
- LGG Segmentation Dataset/train/image/TCGA_DU_7013_19860523_10.jpg
- LGG Segmentation Dataset/train/image/TCGA_DU_7013_19860523_11.jpg
- LGG Segmentation Dataset/train/image/TCGA_DU_7013_19860523_12.jpg
- LGG Segmentation Dataset/train/image/TCGA_DU_7013_19860523_13.jpg
- LGG Segmentation Dataset/train/image/TCGA_DU_7013_19860523_14.jpg
- LGG Segmentation Dataset/train/image/TCGA_DU_7013_19860523_15.jpg
- LGG Segmentation Dataset/train/image/TCGA_DU_7013_19860523_16.jpg
- LGG Segmentation Dataset/train/image/TCGA_DU_7013_19860523_17.jpg
- LGG Segmentation Dataset/train/image/TCGA_DU_7013_19860523_18.jpg
- LGG Segmentation Dataset/train/image/TCGA_DU_7013_19860523_19.jpg
- LGG Segmentation Dataset/train/image/TCGA_DU_7013_19860523_2.jpg
- LGG Segmentation Dataset/train/image/TCGA_DU_7013_19860523_20.jpg
[truncated: 9,700 more entries]
